# Supplementary material for: N-Doped Carbon Nanowire-Modified Macroporous Carbon Foam Microbial Fuel Cell Anode: Enrichment of Exoelectrogens and Enhancement of Extracellular Electron Transfer
Source: Materials (Basel). 2023 Dec 22;17(1):69. doi: 10.3390/ma17010069 (PMC10779606; doi:10.3390/ma17010069)
Supplement: Supplementary file 1 [file materials-17-00069-s001.zip]

Archive with 1 entries (1 files):
- materials-2740724-supplementary.pdf
